# Supplementary material for: Staphylococcus haemolyticus and Providencia vermicola Infections Occurring in Farmed Tilapia: Two Potentially Emerging Pathogens
Source: Animals (Basel). 2023 Nov 30;13(23):3715. doi: 10.3390/ani13233715 (PMC10705304; doi:10.3390/ani13233715)
Supplement: Supplementary file 1 [file animals-13-03715-s001.zip]

Archive with 1 entries (1 files):
- animals-2693810-supplementary.pdf
